# Supplementary material for: Quantitative dynamics of triacylglycerol accumulation in microalgae populations at single-cell resolution revealed by Raman microspectroscopy
Source: Biotechnol Biofuels. 2014 Apr 9;7:58. doi: 10.1186/1754-6834-7-58 (PMC4022372; doi:10.1186/1754-6834-7-58)
Supplement: Additional file 2 — Cellular content of the 74 lipid species in cultures under nitrogen depletion conditions. The cellular contents of each species of the nine lipid classes (TAG, DGDG, MGDG, DGTS, SQDG, PI, PG, PC and PE) along the time course were listed. [file 1754-6834-7-58-S2.xls]

## Sheet: Sheet1
Group N- cultures				0	6h-1	6h-2	6h-3	12h-1	12h-2	12h-3	24h-1	24h-2	24h-3	48h-1	48h-2	48h-3	72h-1	72h-2	72h-3	96h-1	96h-2	96h-3
Species name	number of C=C bond	number of CH2 bond	ratio(C=C/CH2)	multiplying the ratio (C=C/CH2) by the relative abundance of each lipid species in the culture (μmol/g dry weight)
TAG 46:2	2	36	0.0555556	4.43899e-05	6.50989e-05	6.91542e-05	3.76237e-05	5.87997e-05	6.65624e-05	6.56666e-05	0.000179448	0.000204984	0.000182492	0.00016227	0.000160092	0.000172688	0.000217957	0.000259552	0.000229544	0.000242968	0.000267852	0.000260484
TAG 46:1	1	38	0.0263158	3.56699e-05	0.000547147	0.000440179	0.000523356	0.000830485	0.000954347	0.000817944	0.000970533	0.00112732	0.00113904	0.00074509	0.000694011	0.000796355	0.000759261	0.000929036	0.00088414	0.000812397	0.000861094	0.000833229
TAG 46:0	0	40	0	0	0	0	0	0	0	0	0	0	0	0	0	0	0	0	0	0	0	0
TAG 48:3 (16:1/16:1/16:1)	3	36	0.0833333	6.83879e-05	7.91101e-05	9.2879e-05	5.4132e-05	5.31999e-05	6.38389e-05	6.06145e-05	3.32036e-05	4.59946e-05	3.81663e-05	8.67275e-05	7.25742e-05	8.60485e-05	0.000130506	0.000144765	0.000125338	0.00013469	0.000156681	0.00014603
TAG 48:3 (14:0/16:1/18:2)	3	36	0.0833333	6.92369e-05	0.000246478	0.000292841	0.0001664	0.000206488	0.000235307	0.000231718	3.48848e-05	4.7417e-05	3.42146e-05	5.29222e-05	3.56038e-05	3.71644e-05	8.08178e-05	7.94137e-05	7.32469e-05	8.50904e-05	8.69726e-05	7.80115e-05
TAG 48:3 (16:0/16:2/16:1)	3	36	0.0833333	2.49612e-05	1.90011e-05	1.97331e-05	1.07589e-05	1.41797e-05	1.69496e-05	1.67573e-05	0.000107108	0.00014086	0.000108207	0.00013462	9.71647e-05	9.51892e-05	0.000144369	0.000143209	0.000132777	0.000150981	0.000119151	0.000127826
TAG 48:2	2	38	0.0526316	0.000168999	0.00196105	0.00147319	0.00186867	0.0018733	0.0023545	0.00210597	0.00242091	0.00287429	0.00276661	0.00538152	0.00587217	0.00526285	0.00591458	0.0061053	0.00677195	0.00601849	0.00603504	0.00625761
TAG 48:1	1	40	0.025	0.000103814	0.00341241	0.0026471	0.00321283	0.0040733	0.00427636	0.00370613	0.00421587	0.00456323	0.00459638	0.00937358	0.00970154	0.00931589	0.00880094	0.00847996	0.00828883	0.00833947	0.00808087	0.0082991
TAG 50:5 (14:0/16:0/20:5)	5	34	0.147059	0	0.000371442	0.000431971	0.000206424	0.000208195	0.000233437	0.000239082	0	0	0	0.000455984	0.00042325	0.000454629	0.000751183	0.000711899	0.000763044	0.000655183	0.0009024	0.000822959
TAG 50:4 (14:0/16:0/20:4)	4	36	0.111111	0	2.09626e-05	3.33448e-05	1.09897e-05	2.04976e-05	2.09595e-05	2.02924e-05	0	0	0	0	0	0	0	0	0	0	0	0
TAG 50:4 (16:1/16:2/18:1)	4	36	0.111111	0	4.25449e-05	4.58962e-05	1.50288e-05	3.67776e-05	5.32705e-05	4.09446e-05	0	0	0	0	0	0	0	0	0	0	0	0
TAG 50:4 (14:0/18:2/18:2)	4	36	0.111111	0	0.000226713	0.000285605	0.000137047	0.0001477	0.00016862	0.000167694	0	0	0	0	0	0	0	0	0	0	0	0
TAG 50:4 (16:1/16:0/18:3)	4	36	0.111111	0	0	0	0	0	0	0	0	0	0	0	0	0	6.50396e-05	7.05508e-05	4.85698e-05	0.000117652	0.000132827	0.000111362
TAG 50:3 (16:1/16:1/18:1)	3	38	0.0789474	0	0.000433555	0.000506123	0.00032152	0.000439596	0.00045884	0.000458447	0	0	0	0	0	0	4.13628e-05	0.000116134	8.42445e-05	0.000127073	0.000180143	0.00015367
TAG 50:3 (16:1/16:0/18:2)	3	38	0.0789474	0	6.79058e-05	7.84698e-05	4.55528e-05	8.32788e-05	8.95383e-05	8.49289e-05	0.000799495	0.000960822	0.000905364	0.001524	0.00135901	0.00150338	0.00174197	0.00214939	0.00204235	0.00188224	0.00211384	0.00199527
TAG 50:3 (16:1/16:0/18:2)	3	38	0.0789474	0	3.01397e-05	3.08224e-05	1.56418e-05	2.48392e-05	2.86017e-05	2.97256e-05	0	0	0	0	0	0	0	2.855e-06	0	0	0	0
TAG 50:2 (16:0/16:1/18:1)	2	40	0.05	2.29809e-05	0.00119923	0.000884671	0.00116064	0.00123123	0.0013895	0.00116389	0.00124922	0.00145294	0.00137431	0.00473923	0.0049723	0.00457716	0.00673921	0.00634231	0.00617763	0.00800656	0.00804015	0.00784669
TAG 50:2 (16:0/16:0/18:2)	2	40	0.05	0	9.3202e-05	0.000117531	8.84504e-05	0.000158157	0.000154496	0.000143318	0.000153363	0.000253945	0.000264971	0.000315891	0.000267046	0.000287959	0.000390822	0.000316252	0.000391117	0.000456821	0.000393477	0.00030263
TAG 50:1	1	42	0.0238095	1.45632e-05	0.00082788	0.00066766	0.000583832	0.00140099	0.00136894	0.00129768	0.00148102	0.00172055	0.00172054	0.00300955	0.00320189	0.00325584	0.00340251	0.00335085	0.00311351	0.00369641	0.00359708	0.00365049
TAG 52:6	6	34	0.176471	2.51937e-05	0.000564057	0.000284444	0.000417275	0.000458953	0.000830392	0.000795226	0.00183179	0.00207384	0.00189658	0.00243532	0.00231449	0.00246588	0.00349668	0.00338087	0.00348886	0.00288552	0.00359341	0.00325723
TAG 52:5 (16:0/16:1/20:4)	5	36	0.138889	0	0.000156304	0.000207057	0.000116192	0.00020541	0.000218313	0.000213355	8.54673e-05	0.000132873	0.000127992	0.0011082	0.000961498	0.00102294	0.0015185	0.00149854	0.00169194	0.00151965	0.00177726	0.00175857
TAG 52:5 (16:0/16:0/20:5)	5	36	0.138889	0	0.000182205	0.000232687	0.000118674	0.000197264	0.000205244	0.000190757	0.0005529	0.000820036	0.000814627	0.000670912	0.000633687	0.000685671	0.000755102	0.000788743	0.000865577	0.000701393	0.00079712	0.00080147
TAG 52:4	4	38	0.105263	0	0.000166776	0.000187169	0.000104826	0	0	0	0	0	0	0.000291181	0.000222005	0.000205808	0.000513513	0.000492107	0.000562215	0.000451174	0.000497006	0.000436441
TAG 52:3 (16:1/18:1/18:1)	3	40	0.075	0	3.22288e-05	3.57501e-05	2.32205e-05	3.71771e-05	3.67241e-05	3.65114e-05	0	0	0	4.22185e-05	2.85162e-05	3.80293e-05	0.000124437	0.00012639	0.000169852	0.000150053	0.000180608	0.000167108
TAG 52:3 (16:0/18:1/18:2)	3	40	0.075	0	2.43041e-05	2.45506e-05	1.5345e-05	2.67367e-05	2.63347e-05	2.48029e-05	0	0	0	0	0	0	0	0	0	0	0	0
TAG 52:2	2	42	0.047619	1.73818e-05	2.65971e-05	2.79841e-05	2.39267e-05	2.49062e-05	2.5733e-05	2.59692e-05	0	0	0	7.05614e-05	7.66388e-05	7.74047e-05	0.000204833	0.000226296	0.000257277	0.00027298	0.000284686	0.000280125
TAG 54:7 (16:1/18:1/20:5)	7	34	0.205882	0	0.000118401	0.000145204	4.48001e-05	0	0	0	0	0	0	0	0	0	0	0	0	0	0	0
TAG 54:7 (18:1/16:1/20:5)	7	34	0.205882	0	0.000113432	0.000159645	4.95222e-05	7.87513e-05	9.2705e-05	8.23244e-05	0	0	0	0	0	0	0	0	0	0.000225678	0.000283785	0.000111949
TAG 54:7 (18:1/16:1/20:5)	7	34	0.205882	0	0	0	0	0.000133304	0.000163473	0.000155095	0	0	0	0	0	0	0	0	0	0	0	0
TAG 54:6	6	36	0.166667	0	0.000157369	0.000206141	7.46599e-05	0.000111813	0.000108593	0.000108198	0	0	0	0.000154568	0.000150498	0.000214549	0.000830213	0.000826316	0.000896202	0.000805393	0.00112943	0.00106254
TAG 54:5	5	38	0.131579	0	3.55905e-05	4.48849e-05	1.28456e-05	7.77137e-05	7.19005e-05	6.82422e-05	0	0	0	0	0	0	7.98172e-05	3.1263e-05	0.000142101	0.00027153	0.000362125	0.000321347
TAG 54:4	4	40	0.1	0	2.98721e-05	3.84922e-05	1.70687e-05	5.26827e-06	4.86096e-06	4.9033e-06	0	0	0	0	0	0	0	0	0	0	0	0
DGDG 36:6	6	20	0.3	0.00817523	0.00572881	0.00617731	0.00638027	0.00631898	0.00597086	0.00603689	0.00571038	0.00546872	0.00568295	0.00245534	0.00229964	0.00238203	0.00116904	0.00103745	0.00104014	0.000806865	0.000769038	0.000714696
DGDG 36:5	5	22	0.227273	0.00220861	0.00243214	0.00266676	0.00273958	0.00297169	0.00266392	0.00283928	0.00308811	0.00285194	0.00297428	0.00152279	0.00129398	0.00136792	0.00065056	0.000575595	0.000573455	0.000491141	0.000508405	0.000480706
DGDG 34:5	5	20	0.25	0.000203548	0.000502634	0.000556724	0.000650379	0.000777399	0.000603472	0.000627146	0.000680001	0.000625791	0.00081308	0.000449317	0.00043421	0.000434864	0	0	0	0	0	0
DGDG 32:1	1	26	0.0384615	0.0012194	0.00113162	0.00116568	0.00114398	0.00126673	0.00113407	0.00121838	0.000874682	0.000792329	0.000855544	0.000140974	0.000124243	0.000145713	0	0	0	0	0	0
DGTS 32:1	1	26	0.0384615	0	5.07797e-05	6.69688e-05	4.69144e-05	9.73479e-05	7.87765e-05	9.06474e-05	9.09901e-05	9.0546e-05	6.65461e-05	2.35309e-05	2.04932e-05	2.12568e-05	7.11299e-06	9.64032e-06	1.15055e-05	7.26031e-06	1.06174e-05	9.09367e-06
DGTS 32:2	2	24	0.0833333	0	3.4895e-05	5.43543e-05	2.54645e-05	0	0	0	0	0	0	0	0	0	0	0	0	0	0	0
DGTS 34:5	5	20	0.25	0	0	0	0	0	0	0	0	0	0	4.24507e-05	4.46422e-05	4.11952e-05	3.57185e-05	2.35942e-05	5.73606e-05	7.78042e-05	0.000108345	0.000106239
DGTS 36:6	6	20	0.3	0.000241965	0.00182213	0.00209301	0.00170809	0.00047001	0.000343599	0.000542703	0	0.000216564	0.000260575	0	0	2.97249e-06	0	0	0	0	0	0
DGTS 40:9	9	18	0.5	0	0.00127897	0.00151671	0.0011225	0.000355892	0.000278255	0.000393431	0.000571352	0.000882445	0.00104274	0.000562022	0.000418082	0.000585263	0.000245369	0.000181807	0.000157637	0.00018945	0.000250926	0.000203904
DGTS 40:10	10	16	0.625	0.00343029	0.00982504	0.0110184	0.00921146	0.00522744	0.00515558	0.00598832	0.00679989	0.00746019	0.00828574	0.00367993	0.00325019	0.00402026	0.00233072	0.00260828	0.00256287	0.00256582	0.00256577	0.0025769
MGDG 40:10	10	16	0.625	0.0334824	0.0281934	0.0310395	0.031041	0.0223907	0.0221911	0.0224044	0.0273201	0.0244623	0.0259639	0.00788124	0.00675907	0.00746252	0.00384585	0.00355278	0.00359745	0.00248262	0.00230896	0.00230435
MGDG 36:5	5	22	0.227273	0.00486414	0.0048983	0.0053625	0.00526118	0.00432377	0.00419044	0.00441485	0.00478882	0.00435232	0.00453349	0.0013759	0.00117947	0.00129993	0.000634887	0.00056281	0.000656755	0.000486489	0.000482295	0.000464301
MGDG 34:5	5	20	0.25	0.011684	0.0179165	0.019236	0.0183727	0.00981198	0.00956273	0.00975788	0.00832242	0.0071564	0.00772066	0.00206792	0.00181518	0.0020537	0.000827983	0.000814048	0.000925212	0.0010293	0.00100678	0.00101744
MGDG 32:1	1	26	0.0384615	0.0011573	0.000975467	0.00106677	0.00103869	0.000859653	0.000752478	0.000791204	0.000567499	0.000535879	0.00050397	0.00011983	9.18997e-05	0.000108741	3.08531e-05	3.01692e-05	3.20593e-05	2.22852e-05	2.27711e-05	2.08421e-05
PC 32:3	3	22	0.136364	0.00116198	0.000506213	0.00054589	0.000521038	0.000380497	0.000360481	0.000399932	0.000343436	0.000301697	0.000300781	0.000101576	8.97904e-05	9.59237e-05	7.8919e-05	7.69849e-05	8.10883e-05	7.41519e-05	6.93785e-05	7.15114e-05
PC 32:2	2	24	0.0833333	0.00255298	0.000947893	0.00102603	0.00100028	0.000670033	0.000625213	0.000724307	0.000467458	0.000443654	0.000453251	0.000112615	9.55562e-05	0.000101535	7.22156e-05	6.7864e-05	7.02711e-05	6.80906e-05	6.4064e-05	6.15249e-05
PC 32:1	1	26	0.0384615	0.000639071	0.000276702	0.000306753	0.00028155	0.000290697	0.000271583	0.000303498	0.000216296	0.000205963	0.000206526	5.39054e-05	4.66043e-05	5.00263e-05	3.69242e-05	3.47558e-05	3.67704e-05	3.59748e-05	3.55961e-05	3.49548e-05
PC 34:3	3	24	0.125	0.00472939	0.00267348	0.00281812	0.00280337	0.00225545	0.00191026	0.00219697	0.00216379	0.00209658	0.00220073	0.000696762	0.000634489	0.000636061	0.000408529	0.000377104	0.000375051	0.00035151	0.000342192	0.000319463
PC 34:2	2	26	0.0769231	0.00241609	0.00210477	0.00237455	0.00213466	0.00216082	0.00205728	0.00226753	0.0021277	0.00192741	0.00216021	0.000864941	0.000803378	0.000835701	0.000623898	0.000547394	0.00058928	0.000573275	0.000574237	0.000538141
PC 34:1	1	28	0.0357143	0.000188504	0.000251207	0.000278986	0.000256204	0.000329223	0.00031806	0.000339828	0.000317637	0.000295824	0.000300834	0.000186746	0.000171815	0.00018668	0.000156875	0.000142908	0.000150009	0.000176794	0.000169871	0.000170866
PC 36:5	5	22	0.227273	0.0022856	0.00175759	0.0018601	0.00171267	0.00188608	0.00178222	0.00200322	0.00148189	0.00137718	0.00141195	0.000520651	0.000471252	0.000491499	0.000312461	0.000297225	0.000298493	0.000310596	0.000296974	0.000293494
PC 36:4	4	24	0.166667	0.00133756	0.00101899	0.00110929	0.00101707	0.00104648	0.000952726	0.00108657	0.00085497	0.000795478	0.000846612	0.000324292	0.000279336	0.000289556	0.00022136	0.000204814	0.000226457	0.000209373	0.000207304	0.000201411
PC 36:3	3	26	0.115385	0.000589208	0.000425911	0.000495493	0.000447309	0.000499708	0.000479528	0.000522435	0.00053657	0.00048599	0.000498285	0.000270784	0.000241228	0.000252224	0.000214712	0.000198107	0.000204151	0.000210698	0.000204876	0.000189058
PC 36:2	2	28	0.0714286	0.000199686	0.000153695	0.000168113	0.000165626	0.000186672	0.00017582	0.000185958	0.000204103	0.000180273	0.000172407	0.000107351	9.60694e-05	0.000108163	0.000108323	9.98359e-05	0.000105269	0.000135266	0.000134516	0.000124281
PE 36:6	6	20	0.3	0.00114784	0.000701247	0.000736025	0.000697586	0.000738637	0.000729936	0.000753109	0.000818865	0.000692222	0.00069205	0.000277715	0.00024839	0.000264114	0.000236183	0.000232049	0.000246451	0.000223479	0.000208529	0.000226313
PE 36:1	1	30	0.0333333	0.000115557	6.49982e-05	6.78154e-05	6.6004e-05	7.31499e-05	7.1585e-05	7.43777e-05	8.37072e-05	7.14476e-05	6.92522e-05	2.97738e-05	2.67128e-05	2.83611e-05	2.61796e-05	2.57592e-05	2.73553e-05	2.5272e-05	2.36124e-05	2.45476e-05
PE 38:7	7	20	0.35	0.00126598	0.000765193	0.000805553	0.000767714	0.000828253	0.000817739	0.000852333	0.000961191	0.000807595	0.000809908	0.000336389	0.000300794	0.000317512	0.000281211	0.000277473	0.000293549	0.000266483	0.000253045	0.000265978
PE 38:6	6	22	0.272727	0.000986726	0.000605091	0.000639393	0.000609231	0.000669921	0.000654174	0.000687448	0.000782958	0.000662921	0.00067496	0.000284513	0.000254132	0.000269457	0.000228679	0.000224893	0.000238337	0.000213495	0.000210188	0.000219883
PE 38:5	5	24	0.208333	0.000732536	0.000432171	0.000454555	0.000437729	0.000493734	0.000484023	0.000500367	0.000581836	0.000490714	0.000491402	0.000214312	0.000191028	0.000198083	0.000175475	0.0001712	0.000182074	0.000167397	0.000169462	0.000177139
PE 40:10	10	16	0.625	0.00233635	0.001431	0.0015244	0.00143193	0.00150124	0.00149765	0.00155304	0.00183592	0.00153664	0.0015804	0.000658265	0.000584044	0.0006128	0.000533454	0.000521905	0.000552043	0.000500264	0.000493655	0.000519682
PE 40:9	9	18	0.5	0.00211412	0.00177773	0.00193849	0.00173057	0.00173542	0.00178502	0.00185755	0.0025398	0.00205928	0.00248639	0.00107585	0.000963012	0.000971129	0.00070667	0.000685059	0.000750659	0.000764562	0.000687843	0.000757078
PE 40:8	8	20	0.4	0.00174124	0.00186604	0.00197923	0.00177164	0.00177339	0.00189383	0.00189057	0.00281959	0.00228095	0.00321669	0.00150182	0.00143436	0.00145402	0.000971237	0.000928936	0.000981902	0.000979322	0.000934991	0.00100627
SQDG 30:1	1	24	0.0416667	0.000282205	0.00402197	0.00420795	0.00423122	0.00404116	0.00397654	0.00430092	0.00418915	0.00369523	0.0030625	0.00123362	0.00110712	0.00121915	0.00106882	0.00124592	0.00129495	0.000767287	0.000706995	0.000705876
SQDG 30:0	0	26	0	0	0	0	0	0	0	0	0	0	0	0	0	0	0	0	0	0	0	0
SQDG 32:1	1	26	0.0384615	0.00644862	0.000121434	0.00013109	0.000134457	0.000112966	0.0001096	0.000120522	9.31069e-05	9.76587e-05	8.67417e-05	3.06951e-05	2.78586e-05	3.19678e-05	2.26556e-05	3.15259e-05	3.45506e-05	1.09993e-05	1.00795e-05	9.9156e-06
SQDG 32:0	0	28	0	0	0	0	0	0	0	0	0	0	0	0	0	0	0	0	0	0	0	0
PG 32:1	1	26	0.0384615	0.00116517	0.00117623	0.00121458	0.00118963	0.00122284	0.00115733	0.00121386	0.00114302	0.00102046	0.00109606	0.000381752	0.00032891	0.000376708	0.00021509	0.000251629	0.000242075	0.000104826	0.000107382	0.000104049
PG 36:5	5	22	0.227273	0.0420796	0.0253223	0.0269226	0.0264802	0.0226026	0.0222409	0.0236516	0.018528	0.0163788	0.0173991	0.00434301	0.00375443	0.00426501	0.00247638	0.00286623	0.00274291	0.00129123	0.00128642	0.00131774
PI 32:2	2	24	0.0833333	0.00575675	0.00329099	0.00357275	0.00352466	0.00349585	0.00343493	0.0035824	0.00326688	0.00303029	0.0028523	0.00101281	0.000873557	0.00101824	0.000791926	0.000877667	0.000918666	0.000476925	0.000458478	0.000450688
PI 32:1	1	26	0.0384615	0.00265696	0.00151892	0.00164896	0.00162677	0.00161347	0.00158535	0.00165342	0.00150779	0.00139859	0.00131645	0.000467453	0.00040318	0.000469958	0.000365505	0.000405077	0.000424	0.000220119	0.000211605	0.00020801
PI 34:1	1	28	0.0357143	0	0	0	0	2.055e-05	1.42266e-05	3.14732e-05	2.74968e-05	2.24164e-05	3.86229e-05	2.96757e-05	2.84829e-05	2.51064e-05	3.42773e-05	2.48202e-05	2.95754e-05	2.04393e-05	1.90558e-05	1.60656e-05
sum(total lipid unsaturation degree)				0.152192	0.139253	0.148559	0.143259	0.117719	0.11603	0.120215	0.120823	0.11367	0.119097	0.0661929	0.0624306	0.0650508	0.0568497	0.0567853	0.0579107	0.0543463	0.0557873	0.0549945
